# Supplementary material for: Diagnostic Power of Circulatory Metabolic Biomarkers as Metabolic Syndrome Risk Predictors in Community-Dwelling Older Adults in Northwest of England (A Feasibility Study)
Source: Nutrients. 2021 Jun 30;13(7):2275. doi: 10.3390/nu13072275 (PMC8308366; doi:10.3390/nu13072275)
Supplement: Supplementary file 1 [file nutrients-13-02275-s001.zip]

Archive with 2 entries (2 files):
- nutrients-1248111- Suppl Figures S1&2.pdf
- nutrients-1248111- Suppl Table.pdf
